# Supplementary material for: Glucose Sensor MdHXK1 Phosphorylates and Stabilizes MdbHLH3 to Promote Anthocyanin Biosynthesis in Apple
Source: PLoS Genet. 2016 Aug 25;12(8):e1006273. doi: 10.1371/journal.pgen.1006273 (PMC4999241; doi:10.1371/journal.pgen.1006273)
Supplement: S1 Text — (XLS) [file pgen.1006273.s013.xls]

## Sheet: F003243
Protein Identification (P-ID)	Protein Group Accession	Peptide Counts	Unique Peptides	Peptides Coverage	Molecular Weight (Da)	Isoelectric point (pI)	Annotation of identified proteins
1	MDP0000524809	10	4	0.1722	20102	9.05	ribulose 1,5-bisphosphate carboxylase small subunit [Malus domestica x Pyrus communis]
2	MDP0000731480	10	4	0.1722	20102	9.05	ribulose 1,5-bisphosphate carboxylase small subunit [Malus domestica x Pyrus communis]
3	MDP0000203385	2	2	0.0257	52722.8	7.71	TIR-NBS-LRR disease resistance protein [Malus domestica]
4	MDP0000255546	2	2	0.0116	118275	8.66	TIR-NBS-LRR disease resistance protein [Malus domestica]
5	MDP0000191908	16	1	0.0199	44123.5	5.98	serine/threonine-protein kinase CTR1-like
6	MDP0000131603	3	1	0.0385	20862.8	9.32	hypothetical protein;uncharacterized protein;
7	MDP0000178930	3	1	0.0307	26358.2	9.98	hypothetical protein PRUPE_ppa021803mg [Prunus persica];uncharacterized protein
8	MDP0000429473	3	1	0.0414	19364.1	9.18	hypothetical protein PRUPE_ppa021803mg [Prunus persica];hypothetical protein
9	MDP0000320855	3	1	0.0385	21018.9	9.47	hypothetical protein PRUPE;uncharacterized protein [Arabidopsis thaliana]
10	MDP0000147384	3	1	0.0251	41082.6	9.05	probable ATP synthase 24 kDa subunit, mitochondrial-like
11	MDP0000501867	3	1	0.0157	64643.9	8.96	probable ATP synthase 24 kDa subunit, mitochondrial-like
12	MDP0000195257	3	1	0.0181	37382.6	6.45	hypothetical protein PRUPE_ppa026431mg [Prunus persica]; F-box family protein
13	MDP0000253871	3	1	0.0128	61612.9	9.34	hypothetical protein [Malus domestica]
14	MDP0000256624	3	1	0.0217	72674.3	6.26	PREDICTED: protein DA1-like;protein DA1-related 1-like
15	MDP0000282760	3	1	0.011	71215.8	8.99	PREDICTED: receptor-like cytosolic serine/threonine-protein kinase RBK1-like
16	MDP0000287973	3	1	0.0127	78286.8	6.67	AP2-like ethylene-responsive transcription factor BBM2-like
17	MDP0000125317	3	1	0.011	90012.2	6.21	AP2-like ethylene-responsive transcription factor BBM2-like;AP2 domain-containing transcription factor
18	MDP0000311801	3	1	0.0174	45773.6	6.69	uncharacterized protein LOC101308832 isoform 1; hypothetical protein
19	MDP0000736789	3	1	0.0092	150093	4.96	hypothetical protein PRUPE_ppa018809mg, partial;uncharacterized protein
20	MDP0000795157	3	1	0.0173	38290.4	9.28	dnaJ homolog subfamily B member 13-like;dnaJ homolog subfamily B member 1-like
21	MDP0000942516	3	1	0.0813	17538.5	5.62	major allergen mal d 1 [Malus domestica];ribonuclease-like PR-10b [Malus domestica
22	MDP0000149794	3	1	0.0813	17379.5	6.21	major allergen Mal d 1.0501 [Malus domestica];major allergen mal d 1 [Malus domestica]
23	MDP0000276353	3	1	0.0813	17223.3	5.95	major allergen Mal d 1.0501 [Malus domestica];Mal d 1.0406 [Malus domestica]
24	MDP0000225680	3	1	0.0927	19372.6	6.26	basic helix loop helix type transcription factor 3 [Malus domestica]
25	MDP0000149325	2	1	0.0424	25794.9	9.13	PREDICTED: dCTP pyrophosphatase 1-like
26	MDP0000151849	2	1	0.0185	76598.4	4.68	probable fructose-bisphosphate aldolase 2, chloroplastic-like;unkown
27	MDP0000242247	2	1	0.0207	68485.3	4.6	PREDICTED: probable fructose-bisphosphate aldolase 2,fructose-bisphosphate aldolase 3
28	MDP0000162508	2	1	0.0118	65453.2	6.69	Metallophosphoesterase;PREDICTED: metallophosphoesterase 1-like isoform
29	MDP0000177939	2	1	0.0225	40396.6	5.67	PREDICTED: gibberellin 2-beta-dioxygenase 8-like;Gibberellin 2-oxidase 8 isoform 1
30	MDP0000309451	2	1	0.015	59840	5.94	gibberellin 2-beta-dioxygenase 8-like;gibberellin 20-oxidase, putative;gibberellin 2-beta-dioxygenase 8-like isoform
31	MDP0000196113	2	1	0.0251	46147.6	9.25	fasciclin-like arabinogalactan protein 3-like;fasciclin-like arabinogalactan protein 14-like ;conserved hypothetical protein
32	MDP0000240886	2	1	0.0138	55366.8	9.1	uncharacterized protein,unknown
33	MDP0000254398	2	1	0.0076	157442	6.21	Uncharacterized protein isoform 1/3/5/6,dentin sialophosphoprotein-like isoform X3
34	MDP0000251983	2	1	0.0075	159884	5.84	Uncharacterized protein isoform 1/4/5/6;uncharacterized protein LOC102629330 isoform X2
35	MDP0000286359	2	1	0.01	67878.6	9.01	cyclic nucleotide-gated ion channel 1 [Arabidopsis thaliana], PREDICTED: cyclic nucleotide-gated ion channel 1-like hypothetical protein PRUPE_ppa003186mg;
36	MDP0000302157	2	1	0.0172	72522.1	6.7	hypothetical protein PRUPE_ppa014871m1g, partial;hypothetical protein PRUPE_ppa021780mg
37	MDP0000304140	2	1	0.0246	49309.5	9.15	PREDICTED: elongation factor 1-alpha isoform 1;elongation factor 1-alpha;elongation factor 1-alpha-like
38	MDP0000219010	2	1	0.0246	49311.5	9.15	elongation factor 1-alpha,elongation factor 1-alpha 1-like ; elongation factor 1-alpha-like isoform X1
39	MDP0000245605	2	1	0.0246	49427.7	9.14	elongation factor 1 alpha subunit [Malus domestica]
40	MDP0000255901	2	1	0.0246	49427.7	9.14	elongation factor 1 alpha subunit [Malus domestica]
41	MDP0000420164	2	1	0.0244	49608.9	9.15	elongation factor 1-alpha; elongation factor 1-alpha-like isoform
42	MDP0000470429	2	1	0.0244	49608.9	9.15	elongation factor 1-alpha-like isoform; elongation factor 1-alpha-like
43	MDP0000294265	2	1	0.02	60529.3	9.35	elongation factor 1-alpha isoform;translation elongation factor-1 alpha
44	MDP0000297959	2	1	0.019	63555.6	9.46	elongation factor 1 alpha subunit [Malus domestica]
45	MDP0000532501	2	1	0.0246	49424.6	9.17	elongation factor 1-alpha;elongation factor 1-alpha 1-like
46	MDP0000198451	2	1	0.0246	49198.4	9.15	elongation factor 1-alpha 1-like;elongation factor 1-alpha
47	MDP0000487255	2	1	0.0246	49480.7	9.15	elongation factor 1 alpha subunit [Malus domestica]
48	MDP0000213603	2	1	0.0246	49309.5	9.15	elongation factor 1-alpha; elongation factor 1-alpha-like isoform
49	MDP0000315108	2	1	0.0058	116480	8.97	translation elongation factor 1B gamma-subunit;elongation factor 1-gamma-like
50	MDP0000520823	2	1	0.0087	77808.4	6.77	G-type lectin S-receptor-like serine/threonine-protein kinase RLK1-like
51	MDP0000687787	2	1	0.0197	49996.4	8.22	G-type lectin S-receptor-like serine/threonine-protein kinase RLK1
52	MDP0000858039	2	1	0.0511	35056.1	5.75	oxygen-evolving enhancer protein 1, chloroplastic;chloroplast PsbO1 precursor ;oxygen evolving enhancer protein 1 [
53	MDP0000248920	2	1	0.0512	35081.2	6.09	chloroplast photosynthetic oxygen-evolving protein 33 kDa subunit;oxygen evolving enhancer protein 1 precursor ;oxygen-evolving enhancer protein 1, chloroplastic
54	MDP0000133321	1	1	0.0211	54170.8	8.46	hypothetical protein PRUPE
55	MDP0000152207	1	1	0.0121	72136.6	6.36	pentatricopeptide repeat-containing protein At4g39952, mitochondrial-like isoform;Pentatricopeptide repeat-containing protein
56	MDP0000547806	1	1	0.0121	72857.3	6.18	pentatricopeptide repeat-containing protein [Arabidopsis thaliana];pentatricopeptide repeat-containing protein At4g39952, mitochondrial-like
57	MDP0000155303	1	1	0.0293	26596	5.95	somatic embryogenesis receptor kinase 2-like;somatic embryogenesis receptor kinase 1-like precursor
58	MDP0000482565	1	1	0.0096	78948.4	6.38	hypothetical protein PRUPE_;tyrosine-sulfated glycopeptide receptor 1-like
59	MDP0000150887	1	1	0.0093	82210.3	6.77	hypothetical protein PRUPE_ppa022369mg, partial;tyrosine-sulfated glycopeptide receptor 1-like
60	MDP0000322989	1	1	0.0299	25884.3	5.95	Leucine-rich repeat family protein;somatic embryogenesis receptor kinase 1-like
61	MDP0000157748	1	1	0.0363	21596.8	4.75	probable calcium-binding protein CML41/-like;Calmodulin, putative
62	MDP0000162025	1	1	0.0363	21596.8	4.75	probable calcium-binding protein CML41-like;probable calcium-binding protein CML31 /-like
63	MDP0000171040	1	1	0.0303	41214.3	9.49	hypothetical protein PRUPE_ppa013243mg; uncharacterized protein DDB;ribosomal RNA-processing protein 7 homolog A-like isoform 2
64	MDP0000173724	1	1	0.0583	23415.4	10.47	putative centromeric histone H3-like protein_1;histone H3 [Arabidopsis lyrata subsp. Petraea
65	MDP0000357461	1	1	0.0603	22609.5	10.47	centromere specific histone H3 variant;putative centromeric histone H3-like protein
66	MDP0000178199	1	1	0.0726	13430.3	4.29	zinc finger CCCH domain-containing protein 11-like;zinc finger family protein
67	MDP0000179074	1	1	0.0442	24591.2	4.33	conserved hypothetical protein [Leishmania infantum JPCM5]
68	MDP0000184265	1	1	0.0077	86533.8	9.56	conserved hypothetical protein；hypothetical protein
69	MDP0000188237	1	1	0.0343	22004.5	9.82	PREDICTED: uncharacterized protein LOC101250119;predicted protein
70	MDP0000165339	1	1	0.0343	22117.6	9.82	PREDICTED: uncharacterized protein LOC100789834 isoform;hypothetical protein PRUPE_ppa015837mg
71	MDP0000320910	1	1	0.0402	19528	10.14	PREDICTED: uncharacterized protein LOC100260366;uncharacterized protein [Arabidopsis thaliana]
72	MDP0000784187	1	1	0.031	24770.5	9.59	hypothetical protein CICLE_v10022295mg;hypothetical protein POPTR;uncharacterized protein LOC
73	MDP0000798757	1	1	0.035	21859.4	9.97	hypothetical protein PRUPE_ppa015837mg [Prunus persica];hypothetical protein PHAVU_007G108200g ;uncharacterized protein LOC100789834
74	MDP0000713493	1	1	0.0232	33086.3	10.69	hypothetical protein PRUPE [Prunus persica];hypothetical protein PHAVU_007G108200g ;uncharacterized protein LOC100789834
75	MDP0000190628	1	1	0.0189	40412.1	9.07	magnesium transporter NIPA2-like
76	MDP0000192034	1	1	0.0127	53585	9.21	PREDICTED: abscisic acid 8'-hydroxylase 4-like;cytochrome P450 ;ABA 8' hydroxylase 1
77	MDP0000193714	1	1	0.0855	13233.5	9.81	ankyrin repeat domain-containing protein, chloroplastic-like ;ankyrin repeat domain-containing protein, chloroplastic isoform 1
78	MDP0000237556	1	1	0.0128	88667.1	9.48	ankyrin repeat-containing protein [Arabidopsis thaliana];unknown protein [Arabidopsis thaliana] 'ankyrin repeat domain-containing protein, chloroplastic-like
79	MDP0000839622	1	1	0.0758	15000.4	9.52	ankyrin repeat domain-containing protein, chloroplastic isoform;ankyrin repeat domain-containing protein, chloroplastic-like
80	MDP0000168560	1	1	0.0763	14542.9	9.52	ankyrin repeat domain-containing protein, chloroplastic isoform;ankyrin repeat domain-containing protein, chloroplastic-like
81	MDP0000196198	1	1	0.0048	139342	5.87	probable LRR receptor-like serine/threonine-protein kinase At3g47570-like;hypothetical protein PRUPE
82	MDP0000197462	1	1	0.0083	80833.8	5.71	primary amine oxidase-like;putative copper amine oxidase [Arabidopsis thaliana
83	MDP0000198120	1	1	0.0106	173633	5.8	uncharacterized protein [Arabidopsis thaliana];uncharacterized protein
84	MDP0000210166	1	1	0.0126	61075.1	6.15	vicilin-like antimicrobial peptides 2-2-like
85	MDP0000213264	1	1	0.0116	67359	5.37	vicilin-like antimicrobial peptides 2-2-like
86	MDP0000213813	1	1	0.0147	52609.6	5.21	vicilin-like antimicrobial peptides 2-2;cupin family protein [Arabidopsis lyrata subsp. lyrata]
87	MDP0000496288	1	1	0.0121	65025.5	5.97	vicilin-like antimicrobial peptides 2-2-like;cupin domain-containing protein [Arabidopsis thaliana]
88	MDP0000211225	1	1	0.0089	124325	6.89	WD repeat-containing protein 44-like;WD-40 repeat family protein
89	MDP0000213482	1	1	0.0137	64014.9	5.24	serine/threonine-protein kinase At3g07070-like;serine/threonine-protein kinase PBS1-like
90	MDP0000216159	1	1	0.0152	44383.9	9.44	serine/threonine-protein kinase HT1-like;serine/threonine-protein kinase HT1-like isoform
91	MDP0000217142	1	1	0.0746	22056.6	6.73	PsbP domain-containing protein ;psbP domain-containing protein 3, chloroplastic-like isoform
92	MDP0000220801	1	1	0.025	56373.5	7.31	ATP-citrate synthase beta chain protein 1-like;ATP citrate lyase subunit B 2 isoform
93	MDP0000156852	1	1	0.0476	29831.3	7.79	Rhomboid protein, putative;rhomboid protein 2-like
94	MDP0000225569	1	1	0.0864	8254.38	8.03	hypothetical protein CICLE_v10021006mg ;arginase 1arginase-like ;arginase 1, mitochondrial-like isoform
95	MDP0000227928	1	1	0.0191	53556.3	9.66	uncharacterized protein LOC101207436
96	MDP0000228680	1	1	0.0195	51809.7	9.31	putative protein kinase [Arabidopsis thaliana]；probable receptor-like protein kinase At5g15080-like isoform
97	MDP0000228839	1	1	0.0045	168820	6.8	formin-like protein 18-like；formin-like protein 6-like； formin-like protein 18-like isoform
98	MDP0000846644	1	1	0.0048	160321	7.74	formin-like protein 13-like；formin-like protein 6-like； formin-like protein 18-like isoform
99	MDP0000240913	1	1	0.0148	90077.4	5.51	phospholipase DDHD2-like isoform；Phospholipase DDHD1
100	MDP0000241015	1	1	0.0376	40335.8	9.28	hydrolase family protein ；monoacylglycerol lipase ABHD6-like isoform ； 2-hydroxy-6-oxononadienedioate/2-hydroxy-6-oxononatrienedioate hydrolase-like
101	MDP0000245785	1	1	0.0033	198551	6.27	calpain-type cysteine protease DEK1；DEK1-like protein；calpain protease
102	MDP0000249645	1	1	0.0161	102118	8.64	plasma membrane H+-ATPase [Malus baccata var. xiaojinensis；ATPase 9, plasma membrane-type-like(MdAHA11)
103	MDP0000252854	1	1	0.0178	106303	7.22	glucose-1-phosphate adenylyltransferase, putative；ADP-glucose pyrophosphorylase large subunit 2 family protein
104	MDP0000253085	1	1	0.0081	111153	8.96	putative pectinacetylesterase [Arabidopsis thaliana]；protein notum homolog； dol-P-Glc:Glc(2)Man(9)GlcNAc(2)-PP-Dol alpha-1,2-glucosyltransferase-like isoform
105	MDP0000261503	1	1	0.0069	114353	5.73	alpha-amylase, putative；hypothetical protein SELMODRAFT； uncharacterized protein LOC102579717
106	MDP0000266559	1	1	0.0156	47680.3	9.87	hypothetical protein POPTR；hypothetical protein CICLE
107	MDP0000278972	1	1	0.0502	25100	8.91	70-Kd heat shock protein；heat shock protein HSP70-2, partial [Arabidopsis thaliana]
108	MDP0000255372	1	1	0.0873	13928.4	4.68	heat shock protein HSP70-1, partial；heat shock protein 70
109	MDP0000122734	1	1	0.0134	88641.4	5.16	heat-shock protein 70；heat shock protein, putative； heat shock 70 kDa protein-like
110	MDP0000255751	1	1	0.0268	44995.9	10.57	70-kD heat shock protein；heat shock protein 70-like protein, partial
111	MDP0000322220	1	1	0.0102	118323	5.93	probable mediator of RNA polymerase II transcription subunit 37e-like；Heat shock cognate 70 kDa protein 1；heat shock protein 70-3 [
112	MDP0000279304	1	1	0.0183	43740.8	8.92	uncharacterized protein LOC101213269
113	MDP0000281231	1	1	0.0034	231439	5.9	putative pentatricopeptide repeat-containing protein ；mannan endo-1,4-beta-mannosidase 7
114	MDP0000217516	1	1	0.0157	51365.2	5.49	GTPase Era, mitochondrial-like；GTPase Era-like ；GTP binding protein [Arabidopsis lyrata subsp. lyrata]
115	MDP0000288078	1	1	0.0178	75637.2	5.97	putative protein destination factor [Arabidopsis thaliana] ；putative clathrin assembly protein At1g03050-like；ENTH/ANTH/VHS superfamily protein
116	MDP0000292181	1	1	0.0124	55494.5	9.01	DNA-directed RNA polymerase III subunit RPC5 ;Transcription regulators,zinc ion binding, putative isoform 2
117	MDP0000293312	1	1	0.0109	70826.8	6.46	Phosphatidylserine decarboxylase ;phosphatidylserine decarboxylase proenzyme 3-like
118	MDP0000293414	1	1	0.0237	43172.8	6.61	putative gag-pol polyprotein;gag-pol polyprotein
119	MDP0000295251	1	1	0.0107	61614.7	8.96	uncharacterized protein LOC
120	MDP0000178921	1	1	0.0052	125926	9	uncharacterized protein LOC100802464;zinc finger family protein;E3 ubiquitin-protein ligase;E3 ubiquitin-protein ligase HERC2
121	MDP0000248082	1	1	0.0043	156485	4.7	uncharacterized protein [Arabidopsis thaliana];myosin-related family protein
122	MDP0000143020	1	1	0.0034	196196	4.88	Uncharacterized protein isoform;hypothetical protein CICLE;
123	MDP0000302286	1	1	0.0053	124003	9.09	zinc finger family protein;ran GTPase binding protein [Arabidopsis lyrata subsp. lyrata] ;E3 ubiquitin-protein ligase HERC2 ;uncharacterized protein LOC....
124	MDP0000138215	1	1	0.0187	36040.4	4.87	At1g06530-like protein [Arabidopsis lyrata subsp. lyrata];myosin heavy chain-related family protein
125	MDP0000295960	1	1	0.0088	148335	6.12	uncharacterized protein LOC100241773/LOC101210396
126	MDP0000530535	1	1	0.0144	90697.4	5.92	uncharacterized protein;predicted protein ;hypothetical protein POPTR
127	MDP0000297928	1	1	0.004	217645	9.14	leucine-rich repeat transmembrane protein kinase;ATP binding protein, putative;probable LRR receptor-like serine/threonine-protein kinase At2g24230-like
128	MDP0000303061	1	1	0.01	67131.9	5.03	microtubule-associated protein MAP65-1a ;65-kDa microtubule-associated protein 1-like
129	MDP0000308670	1	1	0.0135	175414	6.65	protein FAR1-RELATED SEQUENCE 5-like;FAR1-related sequence 5
130	MDP0000200105	1	1	0.0226	105815	6.54	FAR1-related sequence 5;protein FAR1-RELATED SEQUENCE 5-like
131	MDP0000309212	1	1	0.0089	75416.6	8.03	ABC transporter F family member; ABC transporter F family member 5-like;ATGCN5 [Arabidopsis lyrata subsp. lyrata
132	MDP0000770369	1	1	0.0245	26960.3	5.6	ABC transporter F family member 5-like;ABC transporter family protein
133	MDP0000312149	1	1	0.0236	28359.3	5.22	ribonuclease II, chloroplastic/mitochondrial-like;ribonuclease II, chloroplastic/mitochondrial-like isoform
134	MDP0000321191	1	1	0.0057	152433	8.17	AAA-type ATPase family protein;peroxisome biogenesis protein 6-like;AAA-domain-containing protein;AAA ATPase domain-containing protein
135	MDP0000321192	1	1	0.0206	43503.9	7.64	Peptide chain release factor 1 ;peptide chain release factor 1-like
136	MDP0000321461	1	1	0.0142	45485.4	6.32	hypothetical protein PRUPE_ppa004886mg;protein PHR1-LIKE 1-like ;Transcription factor, putative ;hypothetical protein POPTR_
137	MDP0000332114	1	1	0.0649	8596.91	9.83	None
138	MDP0000332237	1	1	0.0714	7859.31	10.05	None
139	MDP0000357500	1	1	0.2059	3736.53	9.25	None
140	MDP0000402780	1	1	0.0324	62412.8	8.14	pentatricopeptide repeat-containing protein [Arabidopsis thaliana] ；pentatricopeptide repeat-containing protein At2g20710, mitochondrial-like
141	MDP0000455727	1	1	0.0078	113892	6.26	pentatricopeptide repeat-containing family protein； pentatricopeptide repeat-containing protein At5g61990, mitochondrial-like
142	MDP0000506038	1	1	0.0058	133402	7.52	Ca2+-transporting ATPase-like protein [Arabidopsis thaliana] ；calcium-transporting ATPase 12, plasma membrane-type-like [putative calcium-transporting ATPase 13, plasma membrane-type-like
143	MDP0000552224	1	1	0.024	23114.1	8.33	leucine-rich receptor-like protein kinase [Malus domestica] ;LRR receptor-like protein kinase m4 [Malus domestica];LRR receptor-like protein kinase m2 [Malus domestica]
144	MDP0000552429	1	1	0.0083	80228.8	6.53	3-oxo-Delta(4,5)-steroid 5-beta-reductase-like;progesterone 5-beta-reductase
145	MDP0000573331	1	1	0.0207	54678.2	9.6	fringe-related family protein;Beta-1,3-glucosyltransferase;uncharacterized protein LOC101498680
146	MDP0000246887	1	1	0.0186	61257.7	9.37	fringe-related family protein;Beta-1,3-glucosyltransferase;uncharacterized protein LOC101493384
147	MDP0000616831	1	1	0.013	48985.4	9.53	Uncharacterized protein TCM_;hypothetical protein L484_022194;microtubule-associated protein futsch-like
148	MDP0000912081	1	1	0.013	49555.1	9.56	uncharacterized protein LOC101297573;hypothetical protein ;unkown
149	MDP0000624296	1	1	0.0411	16059.7	5.79	hypothetical protein ；uncharacterized protein LOC101305368 ；NADH dehydrogenase subunit 2 序列太短，同源性很低
150	MDP0000170145	1	1	0.0566	11857.9	5.52	hypothetical protein ；sugar transporter, putative [Aspergillus flavus NRRL3357]序列太短，同源性很低
151	MDP0000300090	1	1	0.0051	127149	8.25	unknown [Arabidopsis thaliana；uncharacterized LOC101204893；putative monosaccharide transporter；probable plastidic glucose transporter 1-like
152	MDP0000854887	1	1	0.0561	11857.9	5.52	sugar transporter, putative；hypothetical protein
153	MDP0000141103	1	1	0.0333	19914.4	5.47	unnamed protein product；hypothetical protein ARALYDRAFT_355725 [Arabidopsis lyrata subsp. lyrata]；uncharacterized protein LOC102595338 isoform
154	MDP0000640041	1	1	0.0247	53885	6.09	hypothetical protein PRUPE_ppa014876mg；uncharacterized protein LOC101291415
155	MDP0000678359	1	1	0.0326	34614.6	8.69	DNAJ heat shock N-terminal domain-containing protein, putative；uncharacterized protein LOC102626758
156	MDP0000682893	1	1	0.0131	67458.2	6.01	serine/threonine-protein kinase CTR1-like；map3k delta-1 protein kinase, putative；Serine/threonine-protein kinase
157	MDP0000757714	1	1	0.0504	12654.3	8.44	amino acid transporter, putative；probable amino acid permease 7-like isoform ；Amino acid permease 7 isoform
158	MDP0000762135	1	1	0.0184	54062.2	9.64	Histone H3 K4-specific methyltransferase SET7/9 family protein [Arabidopsis thaliana] ；1-phosphatidylinositol-4-phosphate 5-kinase, putative；uncharacterized protein LOC102618644
159	MDP0000769614	1	1	0.0199	33503.2	5.1	uncharacterized protein LOC101306928；intracellular protein transport protein USO1-like
160	MDP0000209819	1	1	0.0052	127499	6.88	intracellular protein transport protein USO1-like；uncharacterized protein LOC101306928；Pre-mRNA cleavage complex II protein family [Arabidopsis thaliana
161	MDP0000781875	1	1	0.017	109501	5.37	LRR receptor-like protein kinase m4 [Malus domestica]；LRR receptor-like protein kinase m2 [Malus domestica] -BAK1 involved in PAMP-triggerred immunity
162	MDP0000815065	1	1	0.0267	40483.2	8.46	two-component response regulator-like APRR5-like；pseudo-response regulator 5-flowering time related
163	MDP0000843596	1	1	0.0115	116108	6.21	uncharacterized protein LOC102662965；uncharacterized protein LOC102664443
164	MDP0000851867	1	1	0.1238	11899	9.78	116 kDa U5 small nuclear ribonucleoprotein component-like isoform；elongation factor Tu GTP binding domain containing
