# Supplementary material for: Glucose Sensor MdHXK1 Phosphorylates and Stabilizes MdbHLH3 to Promote Anthocyanin Biosynthesis in Apple
Source: PLoS Genet. 2016 Aug 25;12(8):e1006273. doi: 10.1371/journal.pgen.1006273 (PMC4999241; doi:10.1371/journal.pgen.1006273)
Supplement: S2 Text — (XLS) [file pgen.1006273.s014.xls]

## Sheet: Sheet1
Protein Identification (P-ID)	Protein Names	Identified peptide Sequence	Actual molecular weight with a charge (Da)	Charge Numbers	IonScore	Expect Value	Isoelectric point (pI)	Protein Modification
$1-1	R14065_1_Bhlh3_GST,12014	K.ASILGDTIEYVK.Q	1308.7	2	33.61	0.000523	4.37
$1-2	R14065_1_Bhlh3_GST,2306	K.FQEGEGSTR.L	1010.45	2	52.26	8.62e-06	4.53
$1-3	R14065_1_Bhlh3_GST,8545	K.GTPQDELSANHVLAER.R	1736.86	3	53.67	1.16e-05	4.65
$1-4	R14065_1_Bhlh3_GST,3643	K.IQDLEAR.N	844.452	2	21.17	0.00687	4.37
$1-5	R14065_1_Bhlh3_GST,3203	K.KVSITEVK.R	903.551	2	40.79	4.59e-05	8.59
$1-6	R14065_1_Bhlh3_GST,8168	K.RVINQIIPQSDS.-	1369.74	2	28.76	0.00173	5.84
$1-7	R14065_1_Bhlh3_GST,7360	K.TVQPM*EVSADEASLQR.S	1776.84	2	36.48	0.000731	4.14	15.994919 Oxidation (M)
$1-8	R14065_1_Bhlh3_GST,9434	K.TVQPMEVSADEASLQR.S	1760.85	2	71.83	1.57e-07	4.14
$1-9	R14065_1_Bhlh3_GST,4845	K.VSITEVK.R	775.456	2	35.59	0.000552	5.97
$1-10	R14065_1_Bhlh3_GST,3791	K.VSITEVKR.V	931.557	2	50.07	2.46e-05	8.72
$1-11	R14065_1_Bhlh3_GST,16699	K.YILFSVPFLHSK.Y	1450.81	2	38.66	0.000116	8.6
$1-12	R14065_1_Bhlh3_GST,8758	R.EGLLLDVM*R.T	1061.57	2	52.56	6.93e-06	4.37	15.994919 Oxidation (M)
$1-13	R14065_1_Bhlh3_GST,14292	R.EGLLLDVMR.T	1045.57	2	41.7	6.42e-05	4.37
$1-14	R14065_1_Bhlh3_GST,7751	R.ELYDSLSAGETNQPPAR.R	1847.88	2	34.7	0.00083	4.14
$1-15	R14065_1_Bhlh3_GST,9682	R.FIILR.S	661.44	2	25.57	0.000416	9.75
$1-16	R14065_1_Bhlh3_GST,12650	R.FTDSSSTDYTACLTQSAFAK.W	2200.97	2	128.34	7.91e-13	4.21
$1-17	R14065_1_Bhlh3_GST,16823	R.IETTVVQSSLNNGFFVAELR.A	2224.16	3	70.61	1.78e-07	4.53
$1-18	R14065_1_Bhlh3_GST,20214	R.IQTVVCIPLLDGVVEFGTTER.V	2346.24	2	22.92	0.00868	4.14
$1-19	R14065_1_Bhlh3_GST,5231	R.IVEGSGGVAIGK.A	1086.62	2	47.3	2.79e-05	6
$1-20	R14065_1_Bhlh3_GST,7105	R.KGTPQDELSANHVLAER.R	1864.95	3	65.92	6.52e-07	5.45
$1-21	R14065_1_Bhlh3_GST,6338	R.KTVQPM*EVSADEASLQR.S	1904.94	3	80.68	2.82e-08	4.68	15.994919 Oxidation (M)
$1-22	R14065_1_Bhlh3_GST,7821	R.KTVQPMEVSADEASLQR.S	1888.94	3	69.72	2.4e-07	4.68
$1-23	R14065_1_Bhlh3_GST,13215	R.LGSPDDASNNLDSDFHLLAVSQSR.N	2558.21	3	24	0.0151	4.13
$1-24	R14065_1_Bhlh3_GST,17924	R.NGGAVVPAANPPQVLAAVAEPS#ELMQLEM*SEDIR.L	3599.71	4	21.44	0.0327	3.91	79.966324 Phospho (ST); 15.994919 Oxidation (M)
$1-25	R14065_1_Bhlh3_GST,3413	R.NM*LVEEDQR.S	1149.52	2	40.23	0.000166	4.14	15.994919 Oxidation (M)
$1-26	R14065_1_Bhlh3_GST,5511	R.NMLVEEDQR.S	1133.53	2	20.16	0.0222	4.14
$1-27	R14065_1_Bhlh3_GST,7670	R.QHVWLTGANEVDSK.T	1583.78	3	72.35	1.28e-07	5.32
$1-28	R14065_1_Bhlh3_GST,6447	R.RQHVWLTGANEVDSK.T	1739.88	3	35.27	0.00113	6.75
$1-29	R14065_1_Bhlh3_GST,5183	R.SGLTVVER.T	860.484	2	53.08	4.67e-06	5.72
$1-30	R14065_1_Bhlh3_GST,10905	R.SLVPFVTK.M	890.535	2	28.99	0.000757	8.47
$1-31	R14065_1_Bhlh3_GST,13448	R.VDHHFLM*PVEGTSQWLLK.Y	2153.08	3	35.63	0.000629	5.99	15.994919 Oxidation (M)
$1-32	R14065_1_Bhlh3_GST,14708	R.VDHHFLMPVEGTSQWLLK.Y	2137.09	3	43.65	8.2e-05	5.99
$1-33	R14065_1_Bhlh3_GST,9313	R.VINQIIPQSDS.-	1213.64	2	24.41	0.00543	3.8
$1-34	R14065_1_Bhlh3_GST,3617	R.VPEDHAFVEHAK.T	1378.67	3	26.16	0.00521	5.27
