# Supplementary material for: Glucose Sensor MdHXK1 Phosphorylates and Stabilizes MdbHLH3 to Promote Anthocyanin Biosynthesis in Apple
Source: PLoS Genet. 2016 Aug 25;12(8):e1006273. doi: 10.1371/journal.pgen.1006273 (PMC4999241; doi:10.1371/journal.pgen.1006273)
Supplement: S3 Text — (XLS) [file pgen.1006273.s015.xls]

## Sheet: Sheet1
Primer names for genes	primer sequence (5'→3')	annotation
MdHXK1-F (+A)	AATGAAGAGCTCGGGAAGGTG	Full length primers of 35S::MdHXK1
MdHXK1-R (+A)	ACTCCTCTACCTCAAGGTAC
MdHXK1-BamHF	GGATCCGTCCATACAACACATCACCTTC	The primers of 35S::antiMdHXK1
MdHXK1-SalR	GTCGACACCGCCGCTCAAATTACCAAAT
MdbHLH3-F (BamHI)	GGATCCATGGCTGCACCGCCGCCAAGCAG	MdbHLH3 sequence for MdbHLH3-GST
MdbHLH3-R (EcoRI)	GAATTCAGAGTCAGATTGGGGTATAATTT
MdHXK1-BamHF (Y2H）	GGATCCTGAAGAGCTCGGGAAGGT	Yeast two hybrid primers
MdHXK1-SalR (Y2H)	GTCGACAGTACCTTGAGGTAGAGGAGT
MdHXK1-F (Y2H-1)	GGATCCTGACTGTGGAAATGCACGCTG
MdHXK1-R (Y2H-1)	GTCGACTATCACAGCAGCAATGACATC
18S-F	TGACCGAATGAGCAAGGAAATTACT	qPCR primers
18S-R	TACTCAGCTTTGGCAATCCACATC
MdMYB1-F	TGCCTGGACTCGAGAGGAAGACA
MdMYB1-R	CCTGTTTCCCAAAAGCCTGTGAA
MdUFGT-F	CCACCGCCCTTCCAAACACTCT
MdUFGT-R	CACCCTTATGTTACGCGGCATGT
MdANS-F	GGAGAAGATCATCCTTAAGCCA
MdANS-R	CTAAGATATATCATACCAACTATGCC
MdHXK1-F	AACTTCCCTGTTCTGCGTGTAC
MdHXK1-R	CAAACCTTCTCCTTCCGTAGC
MdHXK1(SalI 1aa-499aa)-GFPF	GTCGACATGGGGAAAGTGGCGGTGGG	subcellular localization primers
MdHXK1(BamH 1aa-499aa)-GFPR	GGATCCTTAGGACTCCTCTACCTCAA
MdHXK1(SalI 35aa-242aa)-GFPF	GTCGACGCCCGGGCGATGGCGATTCT
MdHXK1(BamH 35aa-242aa)-GFPR	GGATCCTGATTTAGGTAGAAGACCAT
MdHXK1(SalI 245aa-491aa)-GFPF	GTCGACGTCATTGCTGCTGTGATATT
MdHXK1(BamH 245aa-491aa)-GFPR	GGATCCCTGGGAGTGAGAGGCTGCCA
MdbHLH3(BamH)-RFPF	GGATCCATGGCTGCACCGCCGCCAAG
MdbHLH3(SpeI)-RFPR	ACTAGTTTAAGAGTCAGATTGGGGTA
MdHXK1-F1（G104D）	AATGGCGATTCTGAGGGAGTTGGAG	point mutant primers of MdHXK1
MdHXK1-R1（G104D）	AACAGGGAAGTTTGTGTCACCAA
MdHXK1-F2（G104D）	ACTGGACCTTGGTGACACAAACT
MdHXK1-R2（G104D）	GGACTCCTCTACCTCAAGGTACTG
MdHXK1-F1（S177A）	AATGGCGATTCTGAGGGAGTTGGAG
MdHXK1-R1（S177A）	GTTTGCCACACAGGAAACGCAAAG
MdHXK1-F2（S177A）	TGGGTTTTACCTTTGCGTTTCCTG
MdHXK1-R2（S177A）	GGACTCCTCTACCTCAAGGTACTG
MdbHLH3-F1 (Ser361A)	AATGGCTGCACCGCCGCCAAGCAG	point mutant primers of MdbHLH3
MdbHLH3-R1 (Ser361A)	GCATGAGCTCAGCTGGCTCGGCT
MdbHLH3-F2 (Ser361A)	CGGTAGCCGAGCCAGCTGAGCTCAT
MdbHLH3-R2(Ser361A)	AGAGTCAGATTGGGGTATAATTTGA
MdbHLH3-F (IL60-NheI)	GCTAGCATGGCTGCACCGCCGCCAAGC	viral vector primers of MdHXK1 and MdbHLH3
MdbHLH3-R (IL60-BstX1)	TGTGGGAGAGTCAGATTGGGGTATAATT
MdbHLH3-F (TRV2-XbaI)	TCTAGACGGAGGAGCCGAGTCCGACTCC
MdbHLH3-R (TRV2-BamHI)	GGATCCAGGAAGTGGTGATCAACCCG
MdHXK1-F1（G104D IL60-Sal）	GTCGACATGGCGATTCTGAGGGAGTTGGAG
MdHXK1-R1（G104D）	AACAGGGAAGTTTGTGTCACCAA
MdHXK1-F2（G104D）	ACTGGACCTTGGTGACACAAACT
MdHXK1-R2（G104D IL60-Xbal）	TCTAGAGGACTCCTCTACCTCAAGGTACTG
MdHXK1-F1（S177A IL60-Sal）	GTCGACATGGCGATTCTGAGGGAGTTGGAG
MdHXK1-R1（S177A）	GTTTGCCACACAGGAAACGCAAAG
MdHXK1-F2（S177A）	TGGGTTTTACCTTTGCGTTTCCTG
MdHXK1-R2（S177A IL60-Xbal）	TCTAGAGGACTCCTCTACCTCAAGGTACTG
